# Supplementary material for: Diagnosis model for assessing chronic thromboembolic pulmonary hypertension in high-altitude pulmonary embolism patients: a machine learning approach
Source: Front Med (Lausanne). 2025 Oct 7;12:1666574. doi: 10.3389/fmed.2025.1666574 (PMC12537356; doi:10.3389/fmed.2025.1666574)
Supplement: Supplementary file 2 [file Data_Sheet_2.xlsx]

## Sheet: Sheet1
Gender	Age	Altitude	s	PEU_D	V_L	V_L12	V_L23	V_L34	A_C	A_C2	S_M	H_T	VS_C	VS_C_A	LeftLowB	LeftLowA	LeftUpB	LeftUpA	RightMidB	RightMidA	RightUpB	RightUpA	LL_ABR	LU_ABR	RM_ABR	RU_ABR	X_T	X_C	X_Rate	IVC	SVC	RAd	LAd	MPAD	AAD	RVd	LVd	IVDd	LPAd	RPAd	rRLA	SIVC_Rate	LPAAAD_Rate	RPAAAD_Rate	rPA	NYHA	RAS	Beta_Block	Asp
1	83	4200	2	1	1	0	0	0	1	1	1	0	0	33.1	6.9	10.5	7.6	8.7	9.8	15.4	12.6	11.6	1.52174	1.14474	1.57143	0.920635	274.8	122.7	0.446507	28.4	23.5	59.5	29.4	31.2	32.9	55.7	46	12	13.6	13.2	2.02381	1.20851	0.413374	0.401216	0.948328	3	1	0	0
0	78	3800	1	3	6	1	1	1	1	1	2	1	0	37.4	6.4	13.6	7.5	12.5	12.5	17	12.9	10.1	2.125	1.66667	1.36	0.782946	261.1	141.3	0.541172	27.5	20.8	52	29.3	37.7	35.7	62.3	31.9	12.8	23	21.1	1.77474	1.32212	0.644258	0.591036	1.05602	4	0	0	0
0	34	4700	2	2	3	1	1	0	1	1	2	1	0	32.3	6.7	12	7.8	14.3	8	14.1	10.9	9.6	1.79104	1.83333	1.7625	0.880734	252.7	160.9	0.636723	22.35	21.7	43.2	22.7	33.9	35.8	50.5	35.3	14.2	22	23.4	1.90308	1.02995	0.614525	0.653631	0.946927	3	1	0	0
0	49	4000	2	2	2	1	0	0	2	2	1	0	0	35.6	7.7	8.8	10.7	15.3	9.8	14.7	10.5	12.1	1.14286	1.42991	1.5	1.15238	256.8	145.6	0.566978	26.4	21.8	50.6	42.7	30.7	27	41.9	42.8	7.2	17.2	21.2	1.18501	1.21101	0.637037	0.785185	1.13704	3	1	0	0
0	71	4000	2	2	3	1	1	0	2	2	2	0	0	48.6	7.4	12.8	7.7	15.7	10.6	13.5	10.4	12.9	1.72973	2.03896	1.27358	1.24038	265	141.3	0.533208	24.8	21.7	44.6	33.8	25.9	27.3	44	30.1	8.8	20.2	17	1.31953	1.14286	0.739927	0.622711	0.948718	3	0	0	0
0	86	3800	2	1	2	1	0	0	2	2	1	0	0	37.8	8.7	18.3	15	19.1	9.7	18.9	9.7	12.3	2.10345	1.27333	1.94845	1.26804	268.5	159.4	0.593669	25.8	26.4	46.4	43	40.3	40.4	47.1	39.7	10	25	26	1.07907	0.977273	0.618812	0.643564	0.997525	3	0	0	0
0	74	4700	3	3	1	0	0	0	1	1	2	0	0	56.3	7.8	11.1	8.9	18.4	9.6	20.4	11.1	12.6	1.42308	2.06742	2.125	1.13514	257.9	162.8	0.631252	27.7	23.3	51.6	34.1	33.3	42.6	46.2	49.1	11.5	19.6	26.7	1.5132	1.18884	0.460094	0.626761	0.78169	3	0	0	0
0	68	4000	1	2	5	1	1	1	2	2	2	0	0	40.6	5.1	15.3	13.5	15.8	9.3	21.5	15.7	21.7	3	1.17037	2.31183	1.38217	243.5	151.7	0.622998	35.2	25.3	59.8	33	38.9	49.1	53.9	29.2	9	30.5	31.4	1.81212	1.3913	0.621181	0.639511	0.792261	3	0	0	0
0	55	4822	2	1	2	1	0	0	2	2	1	1	0	31.4	7.9	10.6	8.8	16.1	7.3	16.8	10.2	15.7	1.34177	1.82955	2.30137	1.53922	238.7	122.1	0.511521	25.2	20.6	37.5	22	31.3	28.9	39.3	21.1	6.7	18.5	15.6	1.70455	1.2233	0.640138	0.539792	1.08304	3	0	0	0
1	55	4400	3	2	5	1	1	1	2	2	2	0	0	56.2	11.4	12.3	14.2	15.9	11.1	13.1	16.3	19.9	1.07895	1.11972	1.18018	1.22086	228	119.7	0.525	26.8	21	46.3	25.7	29.1	31.9	51.1	20.1	9	22.3	23.9	1.80156	1.27619	0.69906	0.749216	0.912226	3	0	0	0
0	72	4080	1	2	3	1	1	0	1	1	1	1	0	45	5.8	14.8	8.8	21.3	11.4	15.5	11.3	11.7	2.55172	2.42045	1.35965	1.0354	256.9	144.8	0.563643	24.5	23.5	41.7	23.9	33.8	31.9	46.1	38.7	11	17.9	22.2	1.74477	1.04255	0.561129	0.695925	1.05956	1	0	0	0
1	59	4300	2	1	2	1	0	0	1	1	2	0	0	48.8	14.2	15.7	15.4	22.2	14.4	14.4	14.7	15.4	1.10563	1.44156	1	1.04762	287.8	156.1	0.542391	30.7	22.6	62.7	21.7	33.5	38.7	65.4	24.8	8.7	25.5	22.5	2.8894	1.35841	0.658915	0.581395	0.865633	3	0	0	0
1	79	4100	2	1	3	1	1	0	1	1	1	1	0	22.1	12	15.2	9.6	26.6	12.4	23.2	8.4	14.5	1.26667	2.77083	1.87097	1.72619	260.1	170.5	0.655517	37.1	28.6	67.1	41	35.4	44.6	53.7	14.1	37.7	27	31.3	1.63659	1.2972	0.605381	0.701794	0.793722	3	0	0	0
1	72	4300	1	2	3	1	1	0	1	1	1	1	0	56.6	9.1	12.1	14.5	26.1	13.8	20	17.3	27.6	1.32967	1.8	1.44928	1.59538	236.6	116.5	0.492392	29.7	28.9	73.2	17.5	33.7	46.9	56.1	16.6	10.5	33.6	33.7	4.18286	1.02768	0.716418	0.71855	0.71855	3	0	0	0
1	78	3800	2	1	3	1	1	0	2	2	2	1	0	53	10	10.8	13.5	18.8	16.6	21.8	16.2	15.2	1.08	1.39259	1.31325	0.938272	272.7	149	0.546388	25.1	28.1	70.9	35	40.8	45.8	62.4	10.6	27	27.8	33	2.02571	0.893238	0.606987	0.720524	0.89083	3	0	0	0
0	73	4200	3	2	5	1	1	1	2	2	2	1	0	47.8	7.6	10.5	15.3	18.7	12.4	15.2	14.6	21	1.38158	1.22222	1.22581	1.43836	256.5	152.2	0.593372	26.2	21.8	51	39.1	36.1	40.3	51	49.9	31.6	10.6	26.9	1.30435	1.20183	0.263027	0.667494	0.895782	3	0	0	0
1	51	3800	3	2	3	1	1	0	1	1	2	1	0	45.6	7	13.5	14	18.7	14.5	14.7	15.3	13.9	1.92857	1.33571	1.01379	0.908497	271.2	116.5	0.429572	24.1	30.6	40.3	39.1	28.1	28.6	35.2	28.5	15.7	18.8	18.5	1.03069	0.787582	0.657343	0.646853	0.982517	1	0	0	0
0	34	4100	2	2	5	1	1	1	2	2	2	1	0	26.8	6.4	9.5	12.4	17.9	10.8	14.8	14.6	15.5	1.48438	1.44355	1.37037	1.06164	259.7	140.4	0.540624	25.6	21.3	51.4	34.6	29.7	23.2	42.9	46.4	8.2	19.3	18.7	1.48555	1.20188	0.831897	0.806034	1.28017	3	0	0	0
1	37	4100	1	1	2	1	0	0	1	1	1	1	0	38.8	9.6	9.4	13.6	22.6	11.1	16.6	7.9	12.9	0.979167	1.66176	1.4955	1.63291	285.5	177.7	0.622417	30.7	26.4	55.5	47	32.8	29.5	42.6	54.2	11.7	18.9	21.2	1.18085	1.16288	0.640678	0.718644	1.11186	3	0	0	0
0	67	3800	2	2	3	1	1	0	1	1	2	0	0	50.1	7.3	9.8	8.2	22.2	11.6	16.3	10	18.4	1.34247	2.70732	1.40517	1.84	260.1	149.7	0.575548	20.7	25	49.6	27.6	33.4	26.6	40.2	26.9	7.2	19.4	22.7	1.7971	0.828	0.729323	0.853383	1.25564	3	0	0	0
0	47	3800	3	2	3	1	1	0	3	2	2	0	0	49.4	7.5	20.8	12.4	20.8	9.5	19	10.8	20.2	2.77333	1.67742	2	1.87037	249.5	181.2	0.726253	35.95	27	61	43	33	38.3	54.3	33.4	12.4	24.4	25.8	1.4186	1.33148	0.637076	0.673629	0.861619	3	0	0	0
1	73	4000	2	2	2	1	0	0	2	2	2	0	0	37.7	8	11.1	12.6	18.5	9.9	19.4	12.2	13.4	1.3875	1.46825	1.9596	1.09836	281.8	144.9	0.514194	31.4	22.1	44.6	19.7	31.8	29.9	46.8	50.8	9.9	23.2	22.2	2.26396	1.42081	0.77592	0.742475	1.06355	1	0	0	0
1	76	3800	1	3	2	1	0	0	1	1	2	1	0	24.2	8.3	10.4	11.2	8.6	12.7	13.3	11.8	9.1	1.25301	0.767857	1.04724	0.771186	242.1	12.1	0.0499793	32	21	40.3	18.3	30.4	34.2	52.3	38.8	10.3	15.5	11.6	2.20219	1.52381	0.453216	0.339181	0.888889	3	0	0	0
1	55	3800	2	2	3	1	1	0	2	2	1	0	0	48.2	5.9	17	9.3	14.3	12.5	17.7	14.2	15.2	2.88136	1.53763	1.416	1.07042	267	157	0.588015	35.4	26.4	42	23.3	42.6	34.3	70.4	43.7	15.4	26.2	24.2	1.80258	1.34091	0.763848	0.705539	1.24198	2	0	0	0
0	47	1000	2	2	2	1	0	0	1	1	1	0	0	47.4	9.2	8.7	8.5	11.7	6.3	14.1	10.7	8.1	0.945652	1.37647	2.2381	0.757009	256.9	174.7	0.680031	33.2	19.9	25	13.9	40.2	37	61.6	41	13.1	18.7	20.1	1.79856	1.66834	0.505405	0.543243	1.08649	1	0	0	0
0	73	4300	2	2	3	1	1	0	1	1	2	1	1	39.7	7.2	12	8.2	10.3	9.1	16	12.8	12.9	1.66667	1.2561	1.75824	1.00781	264.6	153.2	0.578987	27	24.1	64.7	30.2	40.9	31.1	67.5	31.1	6.9	23.1	21.4	2.14238	1.12033	0.742765	0.688103	1.31511	1	0	0	0
0	73	4385	2	2	3	1	1	0	1	1	1	0	0	46.8	5.8	10.1	11.5	8.1	11.5	13.4	12	10	1.74138	0.704348	1.16522	0.833333	269.4	138.5	0.514105	29.2	21.7	35.1	25.7	24.2	27.8	54.5	33.4	13.2	24.2	27.8	1.36576	1.34562	0.870504	1	0.870504	3	0	0	0
1	75	4600	2	2	5	1	1	1	2	2	2	1	0	40.2	9.3	15.8	13.2	19.9	10.7	17.2	15	19.1	1.69892	1.50758	1.60748	1.27333	260.3	133.6	0.513254	24.9	31.7	53.8	24.4	34.8	48.7	83.7	42.5	12.9	30.6	26.3	2.20492	0.785489	0.628337	0.540041	0.714579	1	0	0	0
0	61	4100	2	2	3	1	1	0	2	2	1	1	0	29.6	10.4	13.8	9.2	12.7	10.5	17.6	9.7	14.8	1.32692	1.38043	1.67619	1.52577	21.9	13.7	0.625571	26	25.8	52.9	51.9	42	34.1	61	49.5	15.4	26.7	26.6	1.01927	1.00775	0.782991	0.780059	1.23167	1	0	0	0
1	58	4100	2	2	2	1	0	0	2	2	2	1	0	40.5	10	13.9	10.4	22.2	13.2	18.6	12.6	13	1.39	2.13462	1.40909	1.03175	287.4	172.9	0.601601	25.4	28.6	40.7	47.1	42.9	30.8	49.2	66.2	11.5	23	23.3	0.864119	0.888112	0.746753	0.756494	1.39286	3	0	0	0
0	66	4100	2	2	2	1	0	0	1	1	2	0	0	30.1	9.4	10.6	10.4	13.5	10.6	11.8	11.4	14.5	1.12766	1.29808	1.11321	1.27193	231.8	129.2	0.557377	24.9	24.75	38.1	36.8	35.5	24.8	49.9	23.5	12	17.1	18.2	1.03533	1.00606	0.689516	0.733871	1.43145	2	0	0	0
0	67	3800	2	2	2	1	0	0	2	2	1	0	0	36.1	6.7	15.8	9.9	19.7	10.7	22.3	9.4	13.4	2.35821	1.9899	2.08411	1.42553	261.3	192.2	0.735553	29.4	23.8	73.5	64	42.8	36.4	62.6	25.1	14	28	27.2	1.14844	1.23529	0.769231	0.747253	1.17582	3	0	0	0
0	80	3800	2	2	2	1	0	0	2	2	1	1	0	49	9.4	17.8	13.1	18.3	13.1	16.5	14.7	13.2	1.89362	1.39695	1.25954	0.897959	261	170.8	0.654406	27.7	28.4	54.2	31.1	38.2	42.5	66.4	23	15.7	29.4	26.8	1.74277	0.975352	0.691765	0.630588	0.898824	3	0	0	0
0	72	4700	1	2	3	1	1	0	1	1	1	1	0	43.2	8.2	13.9	11.5	22	10.3	19.8	12.2	16	1.69512	1.91304	1.92233	1.31148	283.3	189	0.667137	24.4	27.5	73.3	39.2	31.3	35.4	45.2	29.7	14.1	26.4	25.6	1.8699	0.887273	0.745763	0.723164	0.884181	3	0	0	0
1	69	4300	1	1	2	1	0	0	1	1	1	0	0	54.8	8.2	16.3	10.4	29.1	8.9	25.4	10.9	17.4	1.9878	2.79808	2.85393	1.59633	259.4	180.8	0.696993	30.5	23.8	48.2	28.1	38	62.6	54.2	52.5	9.2	43.8	29	1.7153	1.28151	0.699681	0.463259	0.607029	3	0	0	0
1	76	4300	3	2	3	1	1	0	1	1	1	0	0	43.2	7	13.5	10.6	20.9	11.6	21	11.9	12.4	1.92857	1.9717	1.81034	1.04202	269.3	179.7	0.667286	31.1	20	55.2	46.5	43.4	40.2	58.5	36	13.8	25	23.7	1.1871	1.555	0.621891	0.589552	1.0796	3	0	0	0
0	33	3900	2	2	3	1	1	0	2	2	2	0	0	39.5	6.2	12	7.7	15.1	7.2	15.2	10.9	7.5	1.93548	1.96104	2.11111	0.688073	272.9	162.8	0.596556	28.4	21.1	41.5	31.3	30.8	23.3	43.9	49.2	10.8	16.7	16.9	1.32588	1.34597	0.716738	0.725322	1.32189	2	0	0	0
0	57	3900	3	2	1	0	0	0	1	1	2	0	0	41.8	7.3	4.1	12.3	15.6	11.5	13.8	14.1	11.5	0.561644	1.26829	1.2	0.815603	251	144.4	0.575299	21.8	13.1	31	20.1	32	23.5	41.4	39.7	10.4	12.9	15.8	1.54229	1.66412	0.548936	0.67234	1.3617	3	0	0	0
1	66	4000	2	2	2	1	0	0	2	2	1	1	0	30.4	10	12	12.3	18.9	12.4	20.2	17.4	15.2	1.2	1.53659	1.62903	0.873563	249.9	149.8	0.59944	25.5	22.8	54.8	27.4	41.2	38.3	21.8	47.1	21.6	21.2	27.2	2	1.11842	0.553525	0.710183	1.07572	3	0	0	0
0	29	4100	2	2	3	1	1	0	1	1	1	0	0	39.5	6.8	10.1	12	16.3	8.1	10.2	10.2	8.6	1.48529	1.35833	1.25926	0.843137	232.9	128.6	0.552168	19.5	17.6	46.4	23.8	27.1	24.2	36.2	5.6	48.3	16.4	17.7	1.94958	1.10795	0.677686	0.731405	1.11983	3	0	0	0
0	90	3800	2	2	2	1	0	0	2	2	1	0	0	59.4	5.1	14.3	9.3	22	12.4	17.7	10.3	14.8	2.80392	2.36559	1.42742	1.43689	269.5	198.1	0.735065	28.7	21	54.6	58.4	28.7	31.9	51	27	8.6	22.5	24.9	0.934932	1.36667	0.705329	0.780564	0.899687	1	0	0	0
1	53	4100	2	2	3	1	1	0	2	2	1	0	0	37.4	9.2	10.4	13.9	19.7	13.1	15.2	15.1	15.1	1.13043	1.41727	1.16031	1	266.1	173	0.650132	29	23.8	57	36.4	37.9	27.6	48.4	10.1	47.5	18.3	17.9	1.56593	1.21849	0.663043	0.648551	1.37319	2	0	0	0
1	71	4000	3	2	3	1	1	0	1	1	2	1	0	40.3	11.6	14.4	11.6	21.2	11.4	18.3	14.4	19.1	1.24138	1.82759	1.60526	1.32639	277.7	150.5	0.541952	32.1	23.2	54	25.5	35.2	33.7	41.5	30.4	7.7	21.4	25	2.11765	1.38362	0.635015	0.74184	1.04451	4	0	0	0
0	60	3888	2	2	3	1	1	0	2	2	1	1	0	51.4	9.5	11.5	11.1	20.1	12	18.2	11.8	16.7	1.21053	1.81081	1.51667	1.41525	223.5	155.5	0.695749	28.2	22.2	58.3	43.1	31.4	31.5	42.3	6.9	45.4	20.9	23.6	1.35267	1.27027	0.663492	0.749206	0.996825	2	0	0	0
1	39	4000	2	2	2	1	0	0	1	1	1	0	0	33.4	6.8	13.7	12.4	17.2	12.4	17.2	11	22.4	2.01471	1.3871	1.3871	2.03636	283.1	154.9	0.547156	24.7	17.9	50.2	41	33.2	31.1	55.7	44.6	14.7	22.4	21.5	1.22439	1.37989	0.720257	0.691318	1.06752	2	0	0	0
1	80	4300	1	2	3	1	1	0	1	1	2	1	0	41.4	9.6	19	12.7	17.2	14.1	17.8	15.6	28	1.97917	1.35433	1.26241	1.79487	255.4	184.5	0.722396	40.5	29.4	71	20.7	34	49.4	56.9	18.2	12.6	34.5	34.1	3.42995	1.37755	0.698381	0.690283	0.688259	2	0	0	0
1	37	3000	2	2	3	1	1	0	1	1	2	1	0	38.9	8.5	9	11.2	17.8	7.4	14.8	13.4	18.9	1.05882	1.58929	2	1.41045	221.1	169.7	0.767526	27.7	22.2	35.3	29.2	27.6	23.5	33.4	9	44.6	20.8	19.3	1.2089	1.24775	0.885106	0.821277	1.17447	3	0	0	0
1	34	4200	3	2	2	1	0	0	2	2	1	1	0	33.2	8.7	10.1	11.2	13.8	10.8	12.9	13.5	12.3	1.16092	1.23214	1.19444	0.911111	224.7	156.1	0.694704	24.1	19.1	50	28.7	28	24.3	34.9	26.3	13.2	15	19.7	1.74216	1.26178	0.617284	0.8107	1.15226	4	0	0	0
0	71	4200	2	2	2	1	0	0	2	2	2	1	0	46.2	11.3	13.8	15.8	23.6	10.7	21.7	13.7	11	1.22124	1.49367	2.02804	0.80292	214.4	147.3	0.687034	24.9	18.8	51.3	47.2	29.9	34.8	57.3	38.8	10.3	22.1	22	1.08686	1.32447	0.635057	0.632184	0.859195	3	0	0	0
1	80	4000	2	2	2	1	0	0	2	2	1	1	0	39.1	7.2	13.8	12.6	21.2	12.2	14.5	12.5	11.8	1.91667	1.68254	1.18852	0.944	231	119.1	0.515584	19	20.7	30.9	24.4	33.2	31.3	30	31.9	13.7	20.8	22.4	1.26639	0.917874	0.664537	0.715655	1.0607	3	0	0	0
1	75	3800	1	1	3	1	1	0	1	1	1	1	0	29	7.2	13.6	10.4	17.3	9.7	17.3	11.4	12.1	1.88889	1.66346	1.78351	1.0614	257.6	133.3	0.517469	25.7	18.5	34.9	35.8	43.1	23.2	36.1	21.9	11.5	21.6	25.5	0.97486	1.38919	0.931034	1.09914	1.85776	3	0	0	0
1	71	4900	2	2	2	1	0	0	2	2	2	0	0	58.9	9.2	11.2	12.8	19.9	14.3	20.3	13.3	13.1	1.21739	1.55469	1.41958	0.984962	245.9	176	0.715738	26	22.9	71.1	39	36.4	43.6	66	48.5	12.7	27	24.5	1.82308	1.13537	0.619266	0.561927	0.834862	1	1	0	0
1	75	4300	1	2	3	1	1	0	1	1	1	1	0	43	5.5	9.4	14.8	28.3	11.7	22	13.1	15.6	1.70909	1.91216	1.88034	1.19084	277.7	165.1	0.594526	32.2	22.1	65.4	37.9	42.9	43.2	59.4	45.7	10.8	21.1	23.8	1.72559	1.45701	0.488426	0.550926	0.993056	3	0	0	0
0	38	4000	2	2	2	1	0	0	2	2	1	1	0	31.4	10.3	11.4	13.9	17.4	13.6	14.1	14.7	15	1.1068	1.2518	1.03676	1.02041	251.4	120.6	0.479714	26.5	20.7	38.7	35.1	26.4	28.3	39.9	42.1	8	15.3	20.2	1.10256	1.28019	0.540636	0.713781	0.932862	2	0	0	0
1	87	4000	3	3	6	1	1	1	1	1	2	1	0	45.3	15.9	9.1	11	8	16	11	10	8	0.572327	0.727273	0.6875	0.8	26.7	15.2	0.569288	23	26	61.1	39.4	32	21	52	21	10	25	21	1.55076	0.884615	1.19048	1	1.52381	1	0	0	0
0	59	3950	3	3	5	1	1	1	2	2	2	1	1	50	14	10	13	10	15	10	11	12	0.714286	0.769231	0.666667	1.09091	24.4	15	0.614754	24	28	59	46	41	33	45	43	11	26	29	1.28261	0.857143	0.787879	0.878788	1.24242	3	1	0	0
0	50	4080	2	3	1	0	0	0	1	1	1	1	0	46	13	10	10	8	13	9	11	8	0.769231	0.8	0.692308	0.727273	24.4	15.7	0.643443	27	24	45	37	41	32	53	46	11	26	29	1.21622	1.125	0.8125	0.90625	1.28125	3	0	0	0
[truncated: 51 more columns]
